# Supplementary material for: Integration of Multiomic Data to Characterize the Influence of Milk Fat Composition on Cantal-Type Cheese Microbiota
Source: Microorganisms. 2022 Feb 1;10(2):334. doi: 10.3390/microorganisms10020334 (PMC8879305; doi:10.3390/microorganisms10020334)
Supplement: Supplementary file 1 [file microorganisms-10-00334-s001.zip]

Archive with 1 entries (1 files):
- microorganisms-1537608-supplementary.pdf
